# Supplementary material for: Calculating the power of a planned individual participant data meta‐analysis of randomised trials to examine a treatment‐covariate interaction with a time‐to‐event outcome
Source: Res Synth Methods. 2023 Jun 29;14(5):718–30. doi: 10.1002/jrsm.1650 (PMC10947306; doi:10.1002/jrsm.1650)
Supplement: Supplementary file 1 — DATA S1. Stata and R code. [file JRSM-14-718-s001.zip]

Archive with 3 entries (3 files):
- hypertension summary.dta
- Hypertension_age_application.do
- Hypertension_sex_application.do
