# Supplementary material for: Calculating the power of a planned individual participant data meta‐analysis of randomised trials to examine a treatment‐covariate interaction with a time‐to‐event outcome
Source: Res Synth Methods. 2023 Jun 29;14(5):718–30. doi: 10.1002/jrsm.1650 (PMC10947306; doi:10.1002/jrsm.1650)
Supplement: Supplementary file 1 — DATA S1. Stata and R code. [file JRSM-14-718-s001.zip › Hypertension_age_application.do]

* Continuous covariate example

* the following code derives the var-cov matrix for each trial promising their 
* IPD based on the aggregate data extracted for those trials 
* it then derives power based on a subsequent 2-stage IPDMA

* Key references are

** Artur J. Lemonte (2020): Covariance matrix of maximum likelihood estimators
** in censored exponential regression models, Communications in Statistics - Theory and Methods,
** DOI: 10.1080/03610926.2020.1767142

* Kalbfleisch JD, Prentice RL. The statistical analysis of failure time data.
* 2nd ed. Hoboken, N.J.: J. Wiley 2002

* The set-up is that we will generate a large dataset that matches 
* the characteristics of each trial 
* we will then derive the values of each element of the  information matrix 
* for each patient, and then take their mean.
* This will give the expected values, which form the unit information matrix 
* - this is then  used to form the information matrix for each trial, see eq(5) 

* the following code uses option (i) for the w_ij values, but option (ii) is
* provided but starred out

* run from START to END *

*** START

clear all

* open the hypertension aggregate data - 10 trials, age covariate of interest
use "hypertension summary.dta", replace

* generate rates (needed for option (ii))
gen rate_T = events_T/( n_T* meanfup_T)
gen rate_C = events_C/( n_C* meanfup_C)

* create a dataset to send results to
tempname pow
tempfile powerdata
postfile `pow'  study interact variance se using `powerdata', replace

* define matrix containing assumed parameter estimates of the exponential 
* regression for trial

* define vector alpha = log-rate in the control group
gen ln_rate_C = ln(rate_C)
mkmat ln_rate_C, matrix(alpha_trans)
mat alpha = alpha_trans'

* define vector of max follow up time
mkmat maxfup, matrix(maxfup_trans)
mat max_fup = maxfup_trans'

* define vector of mean follow up time
mkmat meanfup, matrix(meanfup_trans)
mat mean_fup = meanfup_trans'

mkmat meanfup_T, matrix(meanfupT_trans)
mat mean_fup_T = meanfupT_trans'

mkmat meanfup_C, matrix(meanfupC_trans)
mat mean_fup_C = meanfupC_trans'

* define vector beta = overall treatment effect
gen HR = (rate_T)/(rate_C)
gen lnHR = ln(HR)
mkmat lnHR, matrix(beta_trans)
mat beta = beta_trans'

* specify gamma = assumed prognostic effect of Z - assumed common for each trial here
mat gamma =  (ln(1), ln(1) , ln(1) , ln(1), ln(1), ln(1), ln(1) , ln(1) , ln(1), ln(1)) 
* mat gamma =  (ln(1.025), ln(1.025) , ln(1.025) , ln(1.025), ln(1.025), ln(1.025) , ln(1.025) , ln(1.025), ln(1.025), ln(1.025) )

* specify assumed interaction - assumed common for each trial here
* interaction HR assumed 1.3 for a 10-unit increase in age
* corresponds to a lnHR of 0.262364
* - for a 1-year increase in age, this corresponds to 0.0262364

mat interaction = (0.0262364, 0.0262364, 0.0262364, 0.0262364, 0.0262364, 0.0262364, 0.0262364, 0.0262364, 0.0262364, 0.0262364) 

* set up matrices defining the continuous covariate distribution for each trial
mkmat age_mean_T , matrix(age_mean_T_trans)
mat age_mean_T = age_mean_T_trans'
mkmat age_mean_C , matrix(age_mean_C_trans)
mat age_mean_C = age_mean_C_trans'
mkmat age_sd_T , matrix(age_sd_T_trans)
mat age_sd_T = age_sd_T_trans'
mkmat age_sd_C , matrix(age_sd_C_trans)
mat age_sd_C = age_sd_C_trans'

*  sample size of each trial
gen total = n_C + n_T
mkmat total, matrix(n_trans)
mat n = n_trans' 

mkmat n_C, matrix(n_C_trans)
mkmat n_T, matrix(n_T_trans)
mat n_C = n_C_trans'
mat n_T = n_T_trans'

*  events of each trial

gen total_events = events_C + events_T
mkmat total_events, matrix(n_events_trans)
mat n_events = n_events_trans'

mkmat events_C, matrix(events_C_trans)
mkmat events_T, matrix(events_T_trans)
mat events_C = events_C_trans'
mat events_T = events_T_trans'

* count total number of studies
local studies = _N

* generate large dataset for the simulation
set obs 1000000
local obs = 1000000
set seed 1234
gen id = _n

* generate the covariate Z of interest; here we ssume normal & that we 
* know the mean and SD for treat and control groups separately
forvalues i = 1/`studies' {
gen z`i' = .
gen treat`i' = 0
gen control`i' = 0
* generate correct proportion of treated and controls 
replace treat`i' = 1 if id > `obs'*n_C[1,`i']/n[1,`i']
replace control`i' = 1 if treat`i' == 0
}

forvalues i = 1/`studies' {
	* using the observed mean and sd
replace z`i' = rnormal(age_mean_C[1,`i'], age_sd_C[1, `i']) if  treat`i' == 0
replace z`i' = rnormal(age_mean_T[1,`i'], age_sd_T[1, `i']) if  treat`i' == 1
}

* create centered z variable so that intercept is similar to overall treatment effect
forvalues i = 1/`studies' {
	qui summ z`i'
gen z`i'_cent = z`i' - r(mean)
}
* now generate the linear predictor value for each patient in each trial 
* ln(time) = alpha + beta*x + gamma*z + interaction*z*x  

forvalues i = 1/`studies' {

 gen LP`i' = -alpha[1,`i'] + (-beta[1,`i']*treat`i') + (-gamma[1,`i'] * z`i'_cent) + (-interaction[1,`i'] * z`i'_cent * treat`i')

* need to specify w_ij  = exp(y)exp(mu)
 
* Option (ii) - use the mean follow-up in place of exp(y)
* gen W`i' = exp(ln(mean_fup_T[1,`i']) - (LP`i'))
* replace W`i' = exp(ln(mean_fup_C[1,`i']) - (LP`i')) if control`i' == 1

* Option (i) - simply set W = total events/total sample size
 gen W`i' = n_events[1,`i'] / n[1,`i']

* start to generate the unit information matrix for each trial - se eq(5)

* first derive values of the elements for each participant
gen M_11`i' = W`i'
gen M_12`i' = treat`i'*W`i'
gen M_13`i' = z`i'_cent*W`i'
gen M_14`i' = treat`i'*z`i'_cent*W`i'
gen M_21`i' = M_12`i'
gen M_22`i' = treat`i'*treat`i'*W`i'
gen M_23`i' = treat`i'*z`i'_cent*W`i'
gen M_24`i' = treat`i'*treat`i'*z`i'_cent*W`i'
gen M_31`i' = M_13`i'
gen M_32`i' = M_23`i'
gen M_33`i' = z`i'_cent*z`i'_cent*W`i'
gen M_34`i' = z`i'_cent*z`i'_cent*treat`i'*W`i'
gen M_41`i' = M_14`i'
gen M_42`i' = M_24`i'
gen M_43`i' = M_34`i'
gen M_44`i' =  z`i'_cent*treat`i'* z`i'_cent*treat`i'*W`i'
}

* take expected (mean) values of the patient values to form the information matrix
forvalues i = 1/`studies' {
qui summ M_11`i'
local I_11`i' = r(mean)
qui summ M_12`i'
local I_12`i' = r(mean)
qui summ M_13`i'
local I_13`i' = r(mean)
qui summ M_14`i'
local I_14`i' = r(mean)
qui summ M_21`i'
local I_21`i' = r(mean)
qui summ M_22`i'
local I_22`i' = r(mean)
qui summ M_23`i'
local I_23`i' = r(mean)
qui summ M_24`i'
local I_24`i' = r(mean)
qui summ M_31`i'
local I_31`i' = r(mean)
qui summ M_32`i'
local I_32`i' = r(mean)
qui summ M_33`i'
local I_33`i' = r(mean)
qui summ M_34`i'
local I_34`i' = r(mean)
qui summ M_41`i'
local I_41`i' = r(mean)
qui summ M_42`i'
local I_42`i' = r(mean)
qui summ M_43`i'
local I_43`i' = r(mean)
qui summ M_44`i'
local I_44`i' = r(mean)

* define the unit information matrix as per eq(5)
 mat I`i' = (`I_11`i'', `I_12`i'', `I_13`i'', `I_14`i'' \ `I_21`i'', `I_22`i'', `I_23`i'', `I_24`i'' \ `I_31`i'', `I_32`i'', `I_33`i'', `I_34`i'' \ `I_41`i'', `I_42`i'', `I_43`i'', `I_44`i'')
 * define the inverse
mat invI`i' = inv(I`i')

* variance matrix of the parameters can be found by eq(6)
mat var_`i' = invI`i'/n[1,`i']

* the 4,4 element is the asymptotic variance of the interaction 
local variance = var_`i'[4,4]

* derive standard error and store results for each trial
local se = sqrt(`variance')
local interact = interaction[1, `i']
local study = `i'
post `pow'  (`study')  (`interact')   (`variance')   (`se') 
}
postclose `pow'

* use these results of the variance of interaction estimates to derive power for 
* the IPDMA
use  `powerdata', replace
gen inv_var = 1/variance
qui summ inv_var 
local summ_inv_var = r(sum)

* derive meta-analysis variance
local ma_variance = 1/r(sum)
local ma_se = sqrt(1/r(sum))

* display results included the power calculation
disp "interaction = " interaction[1,1] _newline "ma_variance = " `ma_variance' _newline "ma_se = " `ma_se' _newline  "lower = " interaction[1,1] - (1.96* sqrt(`ma_variance')) _newline  "upper = " interaction[1,1] + (1.96* sqrt(`ma_variance')) _newline  "power = " normal(-1.96 + (interaction[1,1] * sqrt(`summ_inv_var')))  + normal(-1.96 - (interaction[1,1] * sqrt(`summ_inv_var'))) _newline "power (%) = " 100 * (normal(-1.96 + (interaction[1,1] * sqrt(`summ_inv_var')))  + normal(-1.96 - (interaction[1,1] * sqrt(`summ_inv_var'))))

* derive weights for each trial in the IPDMA and store results 
gen weight = inv_var/`summ_inv_var'
gen percent_weight = 100*weight
gen power = .
save hypertension_age_results, replace


*** END ***


* the following also estimates and stores the power of each study on their own
use hypertension_age_results, replace
save hypertension_age_results2, replace
local studies = _N
forvalues i = 1/`studies' {
	use hypertension_age_results2, replace
	qui summ inv_var if study == `i'
local summ_inv_var = r(sum) 
local ma_variance = 1/r(sum) 
local ma_se = sqrt(1/r(sum))
	replace power = 100 * (normal(-1.96 + (interaction[1,1] * sqrt(`summ_inv_var')))  + normal(-1.96 - (interaction[1,1] * sqrt(`summ_inv_var')))) if study == `i'
	save hypertension_age_results2, replace
}

use hypertension_age_results2, replace


********************** 
* Option (i) results

interaction = .0262364
ma_variance = .00007184
ma_se = .00847562
lower = .00962419
upper = .04284861
power = .87192024
power (%) = 87.192024


* Option (ii) results when prognostic effect of age = ln(1)
interaction = .0262364
ma_variance = .00007166
ma_se = .00846503
lower = .00964493
upper = .04282787
power = .87272892
power (%) = 87.272892
